# Supplementary material for: Polymorphisms of Killer Ig-like Receptors and the Risk of Glioblastoma
Source: J Clin Med. 2023 Jul 19;12(14):4780. doi: 10.3390/jcm12144780 (PMC10380963; doi:10.3390/jcm12144780)
Supplement: Supplementary file 1 [file jcm-12-04780-s001.zip]

Archive with 1 entries (1 files):
- jcm-2471191-supplementary.pdf
